# Supplementary material for: Evidence Report on the Safety of Gastrointestinal Endoscopy in Patients on Glucagon-like Peptide-1 Receptor Agonists: A Systematic Review and Meta-Analysis
Source: Diagnostics (Basel). 2025 Mar 19;15(6):770. doi: 10.3390/diagnostics15060770 (PMC11941505; doi:10.3390/diagnostics15060770)
Supplement: Supplementary file 1 [file diagnostics-15-00770-s001.zip]

Archive with 2 entries (2 files):
- diagnostics-3524968-supplementary File S1.pdf
- diagnostics-3524968-supplementary File S2.pdf
